# Supplementary material for: A Multi-Target Pharmacological Correction of a Lipoyltransferase LIPT1 Gene Mutation in Patient-Derived Cellular Models
Source: Antioxidants (Basel). 2024 Aug 22;13(8):1023. doi: 10.3390/antiox13081023 (PMC11351668; doi:10.3390/antiox13081023)
Supplement: Supplementary file 1 [file antioxidants-13-01023-s001.zip]

Archive with 1 entries (1 files):
- antioxidants-3140338-supplementary.pdf
